# Supplementary material for: PTPIP51 crosslinks the NFκB signaling and the MAPK pathway in SKBR3 cells
Source: Future Sci OA. 2020 Mar 4;6(5):FSO463. doi: 10.2144/fsoa-2019-0136 (PMC7273389; doi:10.2144/fsoa-2019-0136)
Supplement: Supplementary file 2 [file fsoa-06-463-s2.xls]

## Sheet: Tabelle1
Supplementary Table1. Table of antibodies
	Immunogen	Antibody source	Clone	Dilution	Manufactor
PTPIP51(P51ab)	Human recombinant PTPIP51 protein encoding amino acids (aa) 131-470	Rabbit polyclonal		1:500	Prof. HW Hofer, Biochemical Department, University Konstanz, Germany
Raf-1	Mapping the C-terminus of human origin	Mouse monoclonal	E-10	1:100	Santa Cruz Biotechnology Cat.# sc-7267
14-3-3β	Specific for an epitope mapping between aa 220-244 at the C-terminus of 14-3-3β of human origin	Mouse monoclonal	A-6	1:100	Santa Cruz Biotechnology Cat.# sc-25276
PTP1B	epitope mapping at the N-terminus of PTP1B of human origin	Goat polyclonal	N-19	1:100	Santa Cruz Biotechnology Cat.# sc-1718
Her2	ERBB2 (NP_004439, 22aa ~ 121aa) partial recombinant protein with GST tag. MW of the GST tag alone is 26 KDa	Mouse monoclonal	22-121	1:100	Abnova, Taipei, Taiwan Cat.# H0000 2064-M05
RelA	Recognizes an epitope overlapping the nuclear location signal (NLS) of the p65 subunit of the NFkB heterodimer	Mouse monoclonal	12H11	1:100	Merck Millipore, Schwalbach, Germany Cat.# MAB3026
IκBα	Recombinant Human IκB alpha/NFKBIA protein 02	Mouse monoclonal	MM02	1:100	Sino Biological Inc., North Wales, PA, USA Cat.# 12045-H07E
